# Supplementary material for: Inhibition of Adipose Tissue Beiging by HIV Integrase Inhibitors, Dolutegravir and Bictegravir, Is Associated with Adipocyte Hypertrophy, Hypoxia, Elevated Fibrosis, and Insulin Resistance in Simian Adipose Tissue and Human Adipocytes
Source: Cells. 2022 Jun 4;11(11):1841. doi: 10.3390/cells11111841 (PMC9180037; doi:10.3390/cells11111841)
Supplement: Supplementary file 1 [file cells-11-01841-s001.zip]

Archive with 1 entries (1 files):
- cells-1725840-supplementary.pdf
